# Supplementary material for: Autoantibodies against Neurologic Antigens in Nonneurologic Autoimmunity
Source: J Immunol. 2019 Mar 1;202(8):2210–9. doi: 10.4049/jimmunol.1801295 (PMC6452031; doi:10.4049/jimmunol.1801295)
Supplement: Data Supplement [file JI_1801295.zip]

Archive with 2 entries (2 files):
- JI_1801295_Supplemental_Material_1.pdf
- manifest.xml
